# Supplementary material for: A statistical framework for modeling gene expression using chromatin features and application to modENCODE datasets
Source: Genome Biol. 2011 Feb 16;12(2):R15. doi: 10.1186/gb-2011-12-2-r15 (PMC3188797; doi:10.1186/gb-2011-12-2-r15)
Supplement: Additional file 7 — Interaction between all possible pairs of histone modifications. Interaction between all possible pairs of histone modification as indicated by linear model in bin 1. For each pair, both the results of linear models with the interaction terms (Interaction models) and without the interaction terms (Singleton models) are shown. [file gb-2011-12-2-r15-S7.XLS]

## Sheet: lm_mark_pairwise_interaction_bi
Feature A	Feature B	Singleton Model				Interaction Model
	Feature B	Beta (A)	P-value (A)	Beta (B)	P-value (B)	Beta (A)	P-value (A)	Beta (B)	P-value (B)	Beta (Interaction Term)	P-value (Interaction term)
H3K9ME3	H3K9ME2	-1.47062	0	-0.0227018	0.406041	-1.48513	0.756045	-0.00848077	0	0.229254	1.2e-23
H3K9ME3	H3K79ME3	-0.744876	0	1.66149	0	-0.944203	0	1.82966	0	0.385514	1.6e-101
H3K9ME3	H3K79ME2	-0.370762	1.01e-72	1.87982	0	-0.460878	0	1.96429	4.08e-100	0.224128	2.55e-37
H3K9ME3	H3K79ME1	-0.74538	2.81e-249	1.64675	0	-0.88009	0	1.78335	0	0.395663	7.96e-68
H3K9ME3	H3K4ME3	-0.841943	0	0.822444	0	-0.992264	0	0.928158	0	0.175136	1.81e-53
H3K9ME3	H3K4ME2	-1.01017	0	1.44834	0	-1.0546	0	1.47299	0	0.100933	1.28e-07
H3K9ME3	H3K36ME3	-0.795514	4.04e-201	0.874872	0	-0.833357	0	0.935242	8.6e-208	0.111403	6.12e-09
H3K9ME3	H3K36ME2	-0.794508	7.76e-197	0.893347	0	-0.877786	0	0.963762	2.19e-208	0.162216	6.7e-16
H3K9ME2	H3K79ME3	-0.306215	5.04e-44	1.87716	0	-0.298811	0	1.86915	2.89e-39	-0.0256344	0.213689
H3K9ME2	H3K79ME2	-0.206754	6.71e-22	2.02959	0	-0.239777	0	2.06222	1.1e-26	0.106962	2.49e-07
H3K9ME2	H3K79ME1	-0.493942	5.25e-96	2.00113	0	-0.507901	0	2.01303	3.32e-92	0.0485652	0.0649984
H3K9ME2	H3K4ME3	-0.375591	1.54e-55	0.988436	0	-0.380654	0	0.990234	3.7e-44	0.00539438	0.700514
H3K9ME2	H3K4ME2	-0.614672	4.04e-142	1.76692	0	-0.561823	0	1.73658	4.4e-103	-0.131706	5.76e-08
H3K9ME2	H3K36ME3	-0.503925	4.61e-89	1.24519	0	-0.50565	0	1.24618	1.33e-75	0.00332149	0.875308
H3K9ME2	H3K36ME2	-0.632444	3.94e-140	1.30418	0	-0.613556	0	1.29758	9.87e-98	-0.0262749	0.208919
H3K79ME3	H3K79ME2	0.309053	1.69e-11	1.74993	1.98e-287	1.07062	2.54e-223	1.54147	6.68e-83	-0.369161	3.39e-126
H3K79ME3	H3K79ME1	1.4765	0	0.798631	5.07e-212	1.64445	5.61e-288	0.970075	0	-0.426814	3.45e-104
H3K79ME3	H3K4ME3	1.48988	0	0.375428	1.36e-181	1.79021	1.48e-282	0.553112	0	-0.197025	1.61e-104
H3K79ME3	H3K4ME2	1.60432	0	0.509174	3.66e-97	2.01304	1.69e-155	0.654317	0	-0.44342	2.82e-157
H3K79ME3	H3K36ME3	1.65954	0	0.400576	1.1e-118	1.88329	3.6e-184	0.536156	0	-0.280758	2.67e-87
H3K79ME3	H3K36ME2	1.66994	0	0.391165	6.92e-105	1.99602	1.18e-145	0.468183	0	-0.333754	3.76e-98
H3K79ME2	H3K79ME1	1.81243	0	0.383538	4.03e-41	1.89917	3.14e-80	0.584983	0	-0.347206	6.72e-64
H3K79ME2	H3K4ME3	1.72779	0	0.274287	5.95e-96	1.87503	1.95e-143	0.448439	0	-0.151363	6.77e-51
H3K79ME2	H3K4ME2	1.83368	0	0.352646	2.23e-48	2.03384	4.09e-89	0.510827	0	-0.305692	3.61e-74
H3K79ME2	H3K36ME3	1.98158	0	0.095891	2.59e-07	2.06234	1.23e-19	0.191304	0	-0.146362	1.21e-21
H3K79ME2	H3K36ME2	2.02101	0	0.0431327	0.0274863	2.17388	2.9e-09	0.122212	0	-0.201439	2.65e-33
H3K79ME1	H3K4ME3	1.30479	0	0.646697	0	1.68544	0	0.935817	0	-0.401123	1.25e-239
H3K79ME1	H3K4ME2	1.41201	0	1.07639	0	1.58291	0	1.23234	0	-0.433102	1.31e-84
H3K79ME1	H3K36ME3	1.6303	0	0.420731	4.11e-83	1.83563	1.74e-149	0.6242	0	-0.392803	4.26e-88
H3K79ME1	H3K36ME2	1.65561	0	0.399745	3.7e-68	1.92941	1e-106	0.520091	0	-0.395769	4.97e-76
H3K4ME3	H3K4ME2	0.672512	0	0.850151	4.89e-196	0.822307	5.77e-221	0.971672	0	-0.14402	4.36e-27
H3K4ME3	H3K36ME3	0.784669	0	0.745502	0	0.940292	0	0.899953	0	-0.158558	4.01e-66
H3K4ME3	H3K36ME2	0.788463	0	0.773404	0	0.966618	0	0.898342	0	-0.168563	3.49e-59
H3K4ME2	H3K36ME3	1.38907	0	0.882965	0	1.42243	0	0.917786	0	-0.0744216	2.74e-06
H3K4ME2	H3K36ME2	1.37876	0	0.887666	0	1.42051	0	0.914721	0	-0.0724037	1.63e-05
H3K36ME3	H3K36ME2	0.691939	4.29e-60	0.64451	2.98e-49	0.892605	1.25e-56	0.698241	8.75e-78	-0.180348	1.93e-19
