# Supplementary material for: A statistical framework for modeling gene expression using chromatin features and application to modENCODE datasets
Source: Genome Biol. 2011 Feb 16;12(2):R15. doi: 10.1186/gb-2011-12-2-r15 (PMC3188797; doi:10.1186/gb-2011-12-2-r15)
Supplement: Additional file 8 — The significant interactions between chromatin features based on a linear model. The significant interactions between chromatin features based on a linear model with 12 different chromatin features and their pairwise interaction terms. [file gb-2011-12-2-r15-S8.XLS]

## Sheet: Table1_lm_feature_interaction_1
Interaction Term	Beta	P-value	# sig bins	BIN ID
MRG1:H3K4ME3	0.2992	1.88723e-13	51	1,2,3,4,5,6,7,13,14,41,42,54,61,63,64,65,66,67,70,71,73,74,75,76,86,87,88,89,90,91,92,93,94,95,96,97,98,99,122,123,124,125,126,127,128,129,135,136,137,138,157
MRG1:H3K4ME2	-0.354435	7.59123e-06	7	1,2,3,37,75,76,77
H3K9ME3:H3K9ME2	-0.198756	1.95504e-10	60	1,2,3,4,5,6,7,8,9,10,11,12,13,14,16,18,41,42,46,47,48,49,50,51,52,53,54,55,56,59,81,82,83,84,85,88,89,90,91,92,93,94,95,96,97,99,100,101,102,104,105,106,107,108,109,112,114,121,122,123
H3K9ME3:H3K79ME3	-0.313438	1.68829e-06	66	1,3,4,5,6,7,8,9,10,11,12,13,14,27,28,30,31,32,33,34,35,37,38,42,43,44,45,46,47,48,54,58,60,62,64,65,83,84,85,86,87,88,89,90,91,98,99,102,103,104,105,106,108,109,110,112,113,114,115,116,117,118,119,126,127,129
H3K9ME3:H3K79ME2	0.664893	4.68373e-15	92	1,2,3,4,5,6,7,8,9,10,11,12,13,27,28,30,31,32,33,34,35,37,38,41,42,43,44,45,46,47,48,49,50,51,52,53,54,55,56,57,58,59,60,61,62,63,64,65,66,75,76,77,78,79,82,83,84,85,86,87,88,89,90,91,92,93,97,98,99,100,102,103,104,105,106,107,108,109,110,111,112,113,114,115,116,117,118,119,126,127,129,130
H3K9ME2:H3K36ME2	0.277531	6.2633e-09	89	1,2,3,4,5,6,7,8,9,10,11,12,13,14,15,16,17,18,19,20,22,23,24,25,31,32,33,34,35,40,41,42,43,44,45,47,48,49,50,51,52,53,54,55,56,57,58,59,62,63,64,65,66,67,74,81,82,86,87,88,89,90,91,92,93,95,96,97,98,99,100,104,106,107,108,109,115,116,126,127,128,129,130,131,132,135,136,137,159
H3K79ME3:H3K79ME2	-0.379407	8.94469e-24	123	1,2,3,4,5,6,21,22,23,24,25,26,27,28,29,30,31,32,33,34,35,36,37,38,39,40,41,42,43,44,45,46,47,48,49,50,51,52,53,54,55,56,57,58,59,60,61,62,63,64,65,66,67,68,69,70,74,75,78,81,82,83,84,85,86,87,88,89,90,91,92,93,94,95,96,99,101,105,107,108,114,115,116,117,118,119,120,121,122,123,124,125,126,127,128,129,130,131,132,133,134,135,136,137,138,139,140,141,142,143,144,145,146,147,148,149,150,151,152,153,1…
H3K79ME3:H3	0.970058	1.21283e-06	57	1,2,3,4,5,6,7,8,41,42,43,44,45,46,47,48,49,50,51,52,53,54,57,64,65,66,80,83,84,85,86,87,88,89,90,91,92,93,94,95,96,98,100,102,103,104,105,106,107,108,109,112,113,114,115,118,121
H3K79ME2:H3	-0.817451	0.000987252	12	1,4,5,41,51,85,87,88,89,91,103,104
H3K79ME1:H3K4ME3	-0.120379	0.000201208	20	1,2,3,4,5,6,7,8,43,44,69,84,85,96,97,98,99,100,101,107
H3K79ME1:H3K4ME2	-0.289261	3.24488e-08	21	1,2,3,9,41,43,45,46,47,48,50,51,52,53,54,85,86,87,88,90,91
H3K36ME2:H3	-0.701412	2.50763e-05	91	1,2,3,14,15,22,26,27,28,31,32,33,41,42,43,44,46,47,48,49,50,51,52,53,54,55,56,57,58,59,60,61,62,63,64,65,66,67,68,69,70,71,72,73,75,77,78,79,81,82,83,84,85,86,87,88,89,90,91,92,93,94,95,96,97,98,99,100,101,107,108,117,118,119,120,121,122,124,127,128,129,132,133,137,138,139,140,141,148,149,160
