# Supplementary material for: A statistical framework for modeling gene expression using chromatin features and application to modENCODE datasets
Source: Genome Biol. 2011 Feb 16;12(2):R15. doi: 10.1186/gb-2011-12-2-r15 (PMC3188797; doi:10.1186/gb-2011-12-2-r15)
Supplement: Additional file 15 — Gene Expression Omnibus accession ID of data sets used in this work. [file gb-2011-12-2-r15-S15.XLS]

## Sheet: Sheet 1 - Table 1
Description	Assay	Data Type	modENCODE ID	GEO / SRA ID
3' UTRome Solexa sequencing & alignment	Alignment	RNA profiling	2484	GSM469439
CBP-1_N2_MXEMB_(SDQ3582_CBP1_N2_MXEMB)	ChIP-chip	chromatin	2767	GSE22756	GSM562796	GSM562797	GSM562798	GSM562799
DPY-26_N2_Mixed_Embryos_(JL00003_DPY26_N2_MXEMB)	ChIP-chip	chromatin	334	GSE16132	GSM403972	GSM403972	GSM403973	GSM403974
DPY-27_N2_L4(JL00001_DPY27_N2_L4)	ChIP-chip	chromatin	630	GSE22706	GSM562608	GSM562609	GSM562610	GSM562611
DPY-27_N2_Mixed_Embryos (JL00001_DPY27_N2_MXEMB)	ChIP-chip	chromatin	90	GSM147959
DPY-27_N2_MXEMB_1A_(JL00001_DPY27_N2_MXEMB_1_A)	ChIP-chip	chromatin	578	GSE22704	GSM562602
DPY-28_N2_MXEMB_(JL00012_DPY28_N2_MXEMB)	ChIP-chip	chromatin	644	GSE22708	GSM562684	GSM562685
DPY27_11DH(I;X)_MXEMB(JL00001_DPY27_11DH_MXEMB)	ChIP-chip	chromatin	693	GSE22712	GSM562695	GSM562696
DPY27_YPT41(II;X)_MXEMB(JL00001_DPY27_YPT41_MXEMB)	ChIP-chip	chromatin	695	GSE22713	GSM562697	GSM562698
DPY27_YPT47(V;X)_MXEMB(JL00001_DPY27_YPT47_MXEMB)	ChIP-chip	chromatin	696	GSE22714	GSM562699	GSM562700	GSM562701
HCP-3_CENP-A_Mixed_Embryos_(OD00001_HCP3_N2_MXEMB)	ChIP-chip	chromatin	194	GSE15064	GSM376935	GSM376936	GSM376937	GSM376938	GSM376939	GSM376940	GSM376941	GSM376942	GSM376943
HCP-3_CENP-A_N2_EEMB_(OD00079_HCP3_N2_EEMB)	ChIP-chip	chromatin	2541	GSE22743	GSM562769	GSM562770	GSM562771
HCP-3_CENP-A_N2_MXEMB_(OD00079_HCP3_N2_MXEMB)	ChIP-chip	chromatin	2446	GSE22742	GSM562759	GSM562760	GSM562761	GSM562762	GSM562763	GSM562764	GSM562765	GSM562766	GSM562767	GSM562768
HTZ-1_N2_Mixed_Embryos (BK00001_HTZ1_N2_MXEMB)	ChIP-chip	chromatin	43	GSM257465
LEM-2_N2_MXEMB_(SDQ3891_LEM2_N2_MXEMB)	ChIP-chip	chromatin	2729	GSE22750	GSM562783	GSM562784	GSM562785	GSM562786
MES-4_FLAG_Early_Embryos_(SGF3165_FLAG_MES4FLAG_EEMB)	ChIP-chip	chromatin	195	GSE16133	GSM403975	GSM403976	GSM403977	GSM403978	GSM403979	GSM403980	GSM403981	GSM403982	GSM403983
MES-4_N2_EEMB_(SDQ0791_MES4_N2_EEMB)	ChIP-chip	chromatin	911	GSE22718	GSM562709	GSM562710	GSM562711
MIX-1_N2_Mixed_Embryos_(JL00004_MIX1_N2_MXEMB)	ChIP-chip	chromatin	336	GSE16268	GSM409467	GSM409467	GSM409468	GSM409469
MRG-1_N2_EEMB_(SDQ0790_MRG1_N2_EEMB)	ChIP-chip	chromatin	897	GSE22716	GSM562704	GSM562705	GSM562706
NA_MES4FLAG_EEMB	ChIP-chip	chromatin	202	GSE22700	GSM562591	GSM562592	GSM562593	GSM562594	GSM562595	GSM562596
Negative_control_No_Antibody_N2_EEMB_(NA_N2_EEMB)	ChIP-chip	chromatin	2364	GSE22726	GSM562726	GSM562727
NPP-13_N2_MXEMB_(SDQ3897_NPP13_N2_MXEMB)	ChIP-chip	chromatin	2738	GSE22751	GSM562787	GSM562788	GSM562789
Pol_II_CTD_N2_EEMB_(ABAB817_8WG16_N2_EEMB)	ChIP-chip	chromatin	663	GSE22710	GSM562689	GSM562690	GSM562691
POL-2_CTD_Mixed_Embryos (ABAB5408_4H8_N2_MXEMB)	ChIP-chip	chromatin	174	GSE22669	GSM562194	GSM562195	GSM562196	GSM562197	GSM562198	GSM562199
POL-2_N2_L4_(CVMMS126R_8WG16_N2_L4)	ChIP-chip	chromatin	599	GSE22705	GSM562603	GSM562604	GSM562605	GSM562606	GSM562607
POL-2_N2_Mixed_Embryos (CVMMS126R_8WG16_N2_MXEMB)	ChIP-chip	chromatin	44	GSM257637
SDC-2_N2_Mixed_Embryos (JL00005_SDC2_N2_MXEMB)	ChIP-chip	chromatin	338	GSE22701	GSM562597	GSM562598	GSM562599
SDC-2_N2_MXEMB_(SDQ3146_SDC2_N2_MXEMB)	ChIP-chip	chromatin	645	GSE22709	GSM562686	GSM562687	GSM562688
SDC-3_N2_Mixed_Embryos_(JL00002_SDC3_N2_MXEMB)	ChIP-chip	chromatin	127	GSM147967
SDC-3_N2_MXEMB_1A_(JL00002_SDC3_N2_MXEMB_1_A)	ChIP-chip	chromatin	553	GSE22702	GSM562600
SDC-3_N2_MXEMB_1B_(JL00002_SDC3_N2_MXEMB_1_B)	ChIP-chip	chromatin	575	GSE22703	GSM562601
SDC3_YPT47(V;X)_MXEMB(JL00002_SDC3_YPT47_MXEMB)	ChIP-chip	chromatin	701	GSE22715	GSM562702	GSM562703
Histone_H3_N2_EEMB_1_(AR0144_H3144_N2_EEMB)	ChIP-chip	chromatin modification	2312	GSE22722	GSM562719	GSM562720		GSM562721
Histone_H3_N2_EEMB_2_(AB1791_H3609253_N2_EEMB)	ChIP-chip	chromatin modification	2313	GSE22723	GSM562722	GSM562723
Histone_H3_N2_L3_(AB1791_H3_N2_L3_new)	ChIP-chip	chromatin modification	2409	GSE22736	GSM562747	GSM562748
Histone_H3_N2_L3_1_(AR0144_H3144_N2_L3_LM)	ChIP-chip	chromatin modification	2408	GSE22735	GSM562744	GSM562745	GSM562746
Histone_H3_N2_L3_2_(AR0144_H3144_N2_L3)	ChIP-chip	chromatin modification	2407	GSE22734	GSM562742	GSM562743
Histone_H3K20me1_N2_EEMB_(AB9051_H4K20ME1104513_N2_EEMB)	ChIP-chip	chromatin modification	2765	GSE22754	GSM562792	GSM562793
Histone_H3K27ac_N2_EEMB_(AB4729_H3K27AC361571_N2_EEMB)	ChIP-chip	chromatin modification	2740	GSE22753	GSM562791
Histone_H3K27ac_N2_L3_(AB4729_H3K27AC361571_N2_L3)	ChIP-chip	chromatin modification	2771	GSM624430
Histone_H3K27ac_N2_L3_(WA30634849_H3K27AC_N2_L3)	ChIP-chip	chromatin modification	2773	GSM624432
Histone_H3K27me3_N2_L3_(HK00013_H3K27ME31E7_N2_L3)	ChIP-chip	chromatin modification	2400	GSE22730	GSM562734	GSM562735
Histone_H3K36me1_N2_EEMB_(AB9048_H3K36ME1206009_N2_EEMB)	ChIP-chip	chromatin modification	2604	GSE22744	GSM562772	GSM562773
Histone_H3K36me2_N2_EEMB_(AB9049_H3K36ME2608457_N2_EEMB)	ChIP-chip	chromatin modification	2338	GSE22724	GSM562724
Histone_H3K36me2_N2_EEMB_(HK00012_H3K36ME22C3_N2_EEMB)	ChIP-chip	chromatin modification	909	GSE22717	GSM562707	GSM562708
Histone_H3K36me2_N2_L3_(HK00012_H3K36ME22C3_N2_L3)	ChIP-chip	chromatin modification	2399	GSE22729	GSM562732	GSM562733
Histone_H3K36me3_from_N2_L3_larvae_(AB9050_H3K36ME3_N2_L3)	ChIP-chip	chromatin modification	175	GSE22670	GSM562200	GSM562201	GSM562202
Histone_H3K36me3_N2_EEMB_(HK00001_H3K36ME313C9_N2_EEMB)	ChIP-chip	chromatin modification	973	GSE22719	GSM562712	GSM562713	GSM562714
Histone_H3K36me3_N2_L3_(HK00001_H3K36ME313C9_N2_L3)	ChIP-chip	chromatin modification	2401	GSE22731	GSM562736	GSM562737
Histone_H3K4me1_N2_EEMB_(AB8895_H3K4ME1733246_N2_EEMB)	ChIP-chip	chromatin modification	2726	GSE22747	GSM562777	GSM562778
Histone_H3K4me1_N2_L3_(AB8895_H3K4ME1733246_N2_L3)	ChIP-chip	chromatin modification	2775	GSM624436
Histone_H3K4me2_N2_L3_(WA30834809_H3K4ME2_N2_L3)	ChIP-chip	chromatin modification	2402	GSE22732	GSM562738	GSM562739
Histone_H3K4me3_from_N2_L3_larvae_(AR0169_H3K4me3_N2_L3)	ChIP-chip	chromatin modification	176	GSE22697	GSM562582	GSM562583	GSM562584
Histone_H3K79me1_N2_EEMB_(AB2886_H3K79ME1361912_N2_EEMB)	ChIP-chip	chromatin modification	2410	GSE22737	GSM562749	GSM562750
Histone_H3K79me2_N2_EEMB_(AB3594_H3K79ME2346021_N2_EEMB)	ChIP-chip	chromatin modification	2442	GSE22738	GSM562751	GSM562752
Histone_H3K79me3_N2_EEMB_(AB2621_H3K79ME3361576_N2_EEMB)	ChIP-chip	chromatin modification	2443	GSE22739	GSM562753	GSM562754
Histone_H3K9me1_N2_EEMB_(AB8896_H3K9ME1104560_N2_EEMB)	ChIP-chip	chromatin modification	2739	GSE22752	GSM562790
Histone_H3K9me1_N2_EEMB_(AB9045_H3K9ME1291918_N2_EEMB)	ChIP-chip	chromatin modification	2646	GSE22746	GSM562775	GSM562776
Histone_H3K9me1_N2_L3_(AB9045_H3K9ME1291918_N2_L3)	ChIP-chip	chromatin modification	2770	GSM624428
Histone_H3K9me2_N2_EEMB_(HK00008_H3K9ME26D11_N2_EEMB)	ChIP-chip	chromatin modification	2444	GSE22740	GSM562755	GSM562756
Histone_H3K9me2_N2_L3_(HK00008_H3K9ME26D11_N2_L3)	ChIP-chip	chromatin modification	2406	GSE22733	GSM562740	GSM562741
Histone_H3K9me3_from_N2_L3_larvae_(UP07442_H3K9ME3_N2_L3)	ChIP-chip	chromatin modification	188	GSE22699	GSM562588	GSM562589	GSM562590
Histone_H3K9me3_N2_EEMB_1_(UP07442_H3K9ME3_N2_EEMB)	ChIP-chip	chromatin modification	691	GSE22711	GSM562692	GSM562693	GSM562694
Histone_H3K9me3_N2_EEMB_2_(AB8898_H3K9ME3339901_N2_EEMB)	ChIP-chip	chromatin modification	2339	GSE22725	GSM562725
Histone_H3K9me3_N2_EEMB_2_(HK00009_H3K9ME32F3_N2_EEMB)	ChIP-chip	chromatin modification	982	GSE22720	GSM562715	GSM562716
Histone_H3K9me3_N2_L3_(HK00009_H3K9ME32F3_N2_L3)	ChIP-chip	chromatin modification	2398	GSE22728	GSM562730	GSM562731
Histone_H4_N2_L3_(MP05858_H4DAM1636076_N2_L3)	ChIP-chip	chromatin modification	2768	GSM624426
Histone_H4_Tetra_ac_N2_EEMB_(LPAR109_H4TETRAAC109_N2_EEMB)	ChIP-chip	chromatin modification	2766	GSE22755	GSM562794	GSM562795
Histone_H4K20me1_N2_L3_(AB9051_H4K20ME1104513_N2_L3)	ChIP-chip	chromatin modification	2784	GSM624438
Histone_H4K8ac_N2_L3_(AB15823_H4K8AC487128_N2_L3)	ChIP-chip	chromatin modification	2774	GSM624434
MP07030_H3K4ME2DAM1570816_N2_EEMB	ChIP-chip	chromatin modification	3199	GSE22745	GSM562774
Negative_control_antibody_from_N2_L3_larvae_(JA00002_IGG_N2_L3)	ChIP-chip	chromatin modification	179	GSE22698	GSM562585	GSM562586	GSM562587
Negative_control_Antibody_N2_EEMB_(SS00050_IGG_N2_EEMB)	ChIP-chip	chromatin modification	2382	GSE22727	GSM562728	GSM562729
WA30534819_H3K4ME3_N2_EEMB	ChIP-chip	chromatin modification	3197	GSE22721	GSM562717	GSM562718
WA30634849_H3K27AC_N2_EEMB	ChIP-chip	chromatin modification	3200	GSE22748	GSM562779	GSM562780
WA30834809_H3K4ME2_N2_EEMB	ChIP-chip	chromatin modification	3198	GSE22741	GSM562757	GSM562758
DAF-16_fastq_DCC_test	ChIP-seq	chromatin	2542	GSM389648
Snyder_ALR-1_L2_GFP	ChIP-seq	chromatin	3156	GSE25787
Snyder_AMA1_GFP_L4YA	ChIP-seq	chromatin	589	GSM389310
Snyder_AMA1_POLII_L4YA	ChIP-seq	chromatin	590	GSM389310
Snyder_BLMP-1_GFP_L1	ChIP-seq	chromatin	2612	GSE25803
Snyder_CEH-14_GFP_L2	ChIP-seq	chromatin	734	GSM435293
Snyder_CEH-30_GFP_lemb	ChIP-seq	chromatin	2620	GSE25808
Snyder_DAF16_GFP_L4YA	ChIP-seq	chromatin	591	GSM389648
Snyder_DAF16_POLII_L4YA	ChIP-seq	chromatin	592	GSM389648
Snyder_DPY27_GFP_emb	ChIP-seq	chromatin	2416	GSM388727
Snyder_EGL-27_GFP_L1	ChIP-seq	chromatin	2621	GSE25809
Snyder_EGL-5_L3_GFP	ChIP-seq	chromatin	3159	GSE25796
Snyder_EGL-5_L3_POL-2	ChIP-seq	chromatin	3162	GSE25806
Snyder_ELT-3_GFP_L1	ChIP-seq	chromatin	2614	GSE25805
Snyder_EOR-1_L3_GFP	ChIP-seq	chromatin	3155	GSM435301
Snyder_GEI11_GFP_L4	ChIP-seq	chromatin	2451	GSE25795
Snyder_HLH-1_GFP_emb	ChIP-seq	chromatin	2431	GSE25784
Snyder_HLH-8_GFP_L3	ChIP-seq	chromatin	2418	GSM435317
Snyder_HLH-8_POLII_L3	ChIP-seq	chromatin	2597	GSE25797
Snyder_LIN-11_GFP_L2	ChIP-seq	chromatin	2429	GSE25782
Snyder_LIN-13_GFP_emb	ChIP-seq	chromatin	2613	GSE25804
Snyder_LIN-15B_GFP_L3	ChIP-seq	chromatin	2610	GSE25802
Snyder_LIN-39_GFP_L3	ChIP-seq	chromatin	2432	GSE25785
Snyder_MAB5_GFP_L3	ChIP-seq	chromatin	593	GSM391227
Snyder_MAB5_POLII_L3	ChIP-seq	chromatin	594	GSE25781
Snyder_MDL-1_GFP_L1	ChIP-seq	chromatin	2601	GSE25801
Snyder_MEP-1_GFP_emb	ChIP-seq	chromatin	2600	GSE25800
Snyder_N2_POLII_eemb	ChIP-seq	chromatin	2435	GSE25788
Snyder_N2_POLII_L1	ChIP-seq	chromatin	2437	GSE25790
Snyder_N2_POLII_L2	ChIP-seq	chromatin	2438	GSE25791
Snyder_N2_POLII_L3	ChIP-seq	chromatin	2439	GSE25792
Snyder_N2_POLII_L4	ChIP-seq	chromatin	2440	GSE25793
Snyder_N2_POLII_lemb	ChIP-seq	chromatin	2436	GSE25789
Snyder_N2_POLII_YA	ChIP-seq	chromatin	2441	GSE25794
Snyder_NHR-105_GFP_L3	ChIP-seq	chromatin	2617	GSE25807
Snyder_NHR-6_GFP_L2	ChIP-seq	chromatin	2433	GSE25786
Snyder_PHA-4_YA_GFP	ChIP-seq	chromatin	3161	GSE25799
Snyder_PHA4_GFP_emb	ChIP-seq	chromatin	582	GSM363861
Snyder_PHA4_GFP_FedL1	ChIP-seq	chromatin	585	GSE25779
Snyder_PHA4_GFP_lemb	ChIP-seq	chromatin	2598	GSE25798
Snyder_PHA4_POLII_emb	ChIP-seq	chromatin	586	GSM363861
Snyder_PHA4_POLII_FedL1	ChIP-seq	chromatin	587	GSE25780
Snyder_PHA4_StarvedL1_GFP	ChIP-seq	chromatin	584	GSM363863
Snyder_PHA4_StarvedL1_POLII	ChIP-seq	chromatin	588	GSM363863
Snyder_PQM-1_GFP_L3	ChIP-seq	chromatin	2623	GSE25811
Snyder_SKN-1_GFP_L1	ChIP-seq	chromatin	2622	GSE25810
Snyder_UNC-130_GFP_L1	ChIP-seq	chromatin	2430	GSE25783
UTRome_V2_3UTRs_multiple_evidences	Computational annotation	gene model	2745	GSM446652
small RNAs from living one cell C. elegans embryos (GSM427345)	RNA-seq	raw sequences	2489	GSM427345
smallRNA from mixed-stage embryos (GSM427346)	RNA-seq	raw sequences	2483	GSM427346
smallRNAs from one cell stage C. elegans embryos (GSM427301)	RNA-seq	raw sequences	2486	GSM427301
smallRNAs from post-gastrulation C. elegans embryos (GSM427332)	RNA-seq	raw sequences	2487	GSM427332
smallRNAs from two-to-four cell C. elegans embryos (GSM427297)	RNA-seq	raw sequences	2485	GSM427297
3' UTRome 454 sequencing & alignment	RNA-seq	RNA profiling	2482	GSM469976
Adult spe-9 integrated transcripts from RNA-seq, mRNA/EST, RTPCR, mass-spec, polyA sites and SLs	RNA-seq	RNA profiling	2850
dauer daf-2 integrated transcripts from RNA-seq, mRNA/EST, RTPCR, mass-spec, polyA sites and SLs	RNA-seq	RNA profiling	2852
dauer entry daf-2 integrated transcripts from RNA-seq, mRNA/EST, RTPCR, mass-spec, polyA sites and SLs	RNA-seq	RNA profiling	2853
dauer exit daf-2 integrated transcripts from RNA-seq, mRNA/EST, RTPCR, mass-spec, polyA sites and SLs	RNA-seq	RNA profiling	2854
Day0_spe-9 Solexa Raw Data SOAP-aligned	RNA-seq	RNA profiling	2730	GSM463029
Day0_spe-9_23dC_miRNA_expression_change	RNA-seq	RNA profiling	2785	GSM463029
Day12_spe-9 Solexa Raw Data SOAP-aligned	RNA-seq	RNA profiling	2734	GSM463028
Day12_spe-9_23dC_miRNA_expression_change	RNA-seq	RNA profiling	2788	GSM463028
Day5_spe-9 Solexa Raw Data SOAP-aligned	RNA-seq	RNA profiling	2732	GSM463026
Day5_spe-9_23dC_miRNA_expression_change	RNA-seq	RNA profiling	2786	GSM463026
Day8_spe-9 Solexa Raw Data SOAP-aligned	RNA-seq	RNA profiling	2733	GSM463030
Day8_spe-9_23dC_miRNA_expression_change	RNA-seq	RNA profiling	2787	GSM463030
early embryo N2 integrated transcripts from RNA-seq, mRNA/EST, RTPCR, mass-spec, polyA sites and SLs	RNA-seq	RNA profiling	2855
embryo him-8 integrated transcripts from RNA-seq, mRNA/EST, RTPCR, mass-spec, polyA sites and SLs	RNA-seq	RNA profiling	2856
Embryo_miRNA_expression_change	RNA-seq	RNA profiling	2776	GSM336052
L1 lin-35(n745) integrated transcripts from RNA-seq, mRNA/EST, RTPCR, mass-spec, polyA sites and SLs	RNA-seq	RNA profiling	2858
L1 N2 integrated transcripts from RNA-seq, mRNA/EST, RTPCR, mass-spec, polyA sites and SLs	RNA-seq	RNA profiling	2860
L2 N2 integrated transcripts from RNA-seq, mRNA/EST, RTPCR, mass-spec, polyA sites and SLs	RNA-seq	RNA profiling	2861
L3 N2 integrated transcripts from RNA-seq, mRNA/EST, RTPCR, mass-spec, polyA sites and SLs	RNA-seq	RNA profiling	2862
L4 male integrated transcripts from RNA-seq, mRNA/EST, RTPCR, mass-spec, polyA sites and SLs	RNA-seq	RNA profiling	2859
L4 N2 integrated transcripts from RNA-seq, mRNA/EST, RTPCR, mass-spec, polyA sites and SLs	RNA-seq	RNA profiling	2863
late embryo N2 integrated transcripts from RNA-seq, mRNA/EST, RTPCR, mass-spec, polyA sites and SLs	RNA-seq	RNA profiling	2857
male-yAd_miRNA_expression_change	RNA-seq	RNA profiling	2782	GSM336086
mid-L1_miRNA_expression_change	RNA-seq	RNA profiling	2777	GSM336055
mid-L2_miRNA_expression_change	RNA-seq	RNA profiling	2778	GSM336056
mid-L3_miRNA_expression_change	RNA-seq	RNA profiling	2779	GSM336058
mid-L4_miRNA_expression_change	RNA-seq	RNA profiling	2780	GSM336059
RNAseq - male mid-L4 dpy28(y1);him-8(e1489) 25dC 30hrs post-L1 sequences & alignments	RNA-seq	RNA profiling	2325	SRX004868
RNAseq - mid-L1 20dC 4hrs post-L1 genelets revised	RNA-seq	RNA profiling	2845	SRX004867
RNAseq - mid-L1 20dC 4hrs post-L1 genelets revised 100320	RNA-seq	RNA profiling	2955	SRX004867
RNAseq - mid-L1 20dC 4hrs post-L1 sequences & alignments	RNA-seq	RNA profiling	2326	SRX004867
RNAseq - mid-L2 25dC 14 hrs post-L1 sequences & alignments	RNA-seq	RNA profiling	2351	SRX001872
RNAseq - mid-L2 25dC 14hrs post-L1 genelets revised	RNA-seq	RNA profiling	2846	SRX001872
RNAseq - mid-L3 25dC 25hrs post-L1 genelets revised	RNA-seq	RNA profiling	2847	SRX001875
RNAseq - mid-L3 25dC 25hrs post-L1 sequences & alignments	RNA-seq	RNA profiling	2352	SRX001875
RNAseq - mid-L4 25dC 36hrs post-L1 genelets revised	RNA-seq	RNA profiling	2848	SRX001874
RNAseq - mid-L4 25dC 36hrs post-L1 sequences & alignments	RNA-seq	RNA profiling	2353	SRX001874
RNAseq - Young Adult 25dC 46hrs post-L1 genelets revised	RNA-seq	RNA profiling	2836	SRX001873
RNAseq - Young Adult 25dC 46hrs post-L1 genelets revised 100320	RNA-seq	RNA profiling	2960	SRX001873
RNAseq - Young Adult 25dC 46hrs post-L1 sequences & alignment	RNA-seq	RNA profiling	2354	SRX001873
small RNA 454 sequencing of eri-1(mg366)	RNA-seq	RNA profiling	2827	GSM509929
small RNA N2 embryos RNA-seq	RNA-seq	RNA profiling	634	GSM336052
small RNA N2 mid-L1 RNA-seq	RNA-seq	RNA profiling	635	GSM336055
small RNA N2 mid-L2 RNA-seq	RNA-seq	RNA profiling	636	GSM336056
small RNA N2 mid-L3 RNA-seq	RNA-seq	RNA profiling	637	GSM336058
small RNA N2 mid-L4 RNA-seq	RNA-seq	RNA profiling	638	GSM336059
small RNA N2 young adult RNA-seq	RNA-seq	RNA profiling	639	GSM336060
Young Adult N2 integrated transcripts from RNA-seq, mRNA/EST, RTPCR, mass-spec, polyA sites and SLs	RNA-seq	RNA profiling	2851
young-adult_miRNA_expression_change	RNA-seq	RNA profiling	2781	GSM336060
